# Supplementary material for: Chronic Bronchitis Affects Outcomes in Smokers without Chronic Obstructive Pulmonary Disease (COPD)
Source: J Clin Med. 2022 Aug 20;11(16):4886. doi: 10.3390/jcm11164886 (PMC9410001; doi:10.3390/jcm11164886)
Supplement: Supplementary file 1 [file jcm-11-04886-s001.zip]

Archive with 1 entries (1 files):
- jcm-1819071-supplementary.pdf
